# Supplementary material for: Toxicity and Functional Tissue Responses of Two Freshwater Fish after Exposure to Polystyrene Microplastics
Source: Toxics. 2021 Nov 2;9(11):289. doi: 10.3390/toxics9110289 (PMC8625933; doi:10.3390/toxics9110289)
Supplement: Supplementary file 1 [file toxics-09-00289-s001.zip]

Archive with 1 entries (1 files):
- toxics-1388642-supplementary.pdf
